# Supplementary material for: Technology-mediated screening interviews for youth mental health: Content validation, randomized controlled trial, and expert evaluation
Source: PLOS Digit Health. 2026 Apr 3;5(4):e0001069. doi: 10.1371/journal.pdig.0001069 (PMC13048375; doi:10.1371/journal.pdig.0001069)
Supplement: S1 Data — (ZIP) [file pdig.0001069.s010.zip]

Archive with 2 entries (2 files):
- PROMIS_Study1-data_raw.xlsx
- PROMIS_Study2-data_raw.xlsx
