# Supplementary material for: Technology-mediated screening interviews for youth mental health: Content validation, randomized controlled trial, and expert evaluation
Source: PLOS Digit Health. 2026 Apr 3;5(4):e0001069. doi: 10.1371/journal.pdig.0001069 (PMC13048375; doi:10.1371/journal.pdig.0001069)
Supplement: S1 Data — (ZIP) [file pdig.0001069.s010.zip › PROMIS_Study1-data_raw.xlsx]

## Sheet: Sheet1
	Ustreznost vprašanj								Jasnost vprašanj								Komentarji								Splošni komentarji
	Q2_Q3a	Q2_Q3b	Q2_Q3c	Q2_Q3d	Q2_Q3e	Q2_Q3f	Q2_Q3g	Q2_Q3h	Q2_Q4a	Q2_Q4b	Q2_Q4c	Q2_Q4d	Q2_Q4e	Q2_Q4f	Q2_Q4g	Q2_Q4h	Q2_Q5a_1	Q2_Q5b_1	Q2_Q5c_1	Q2_Q5d_1	Q2_Q5e_1	Q2_Q5f_1	Q2_Q5g_1	Q2_Q5h_1	Q6	Q7	Q7_7_text	Q8	Q8_3_text	Q9	Q10	Q10_4_text	Q11	Q11_4_text	Q12	Q12_4_text
ID	1. Mi lahko poveš kaj o sebi, da si ustvarim sliko o tem, kdo si?[Namen: Dobiti vpogled v samozaznavanje, osebnostne lastnosti in čustvene izraze.]	2. Kako bi se opisal_a nekomu, ki te šele spoznava? V opis vključi tudi svoja čustva, interese in odnose.[Namen: Dobiti vpogled v samozaznavanje, osebnostne lastnosti in čustvene izraze.]	3. Lahko poveš, kakšne misli ti gredo po glavi na običajen dan? Opiši tudi morebitne vztrajne negativne misli in skrbi.[Namen: Raziskati miselne vzorce in identificirati potencialne simptome anksioznosti, depresivnosti.]	4. Kako bi opisal_a svoje splošne občutke in nivo energije v zadnjem času? Si opazil_a kakšne večje spremembe, ki vplivajo na tvoje vsakodnevno življenje, delo, odnose z družino ali prijatelji?[Namen: Oceniti razpoloženje, nivo energije in vpliv čustvenega blagostanja na vsakodnevno funkcioniranje.]	5. Lahko opišeš svoj običajen odziv na težke situacije, še posebej v odnosu z drugimi?[Namen: Prepoznati simptome in vedenja, povezana z možnimi motnjami.]	6. Ali se, kadar se ne počutiš dobro, ukvarjaš s kakšno aktivnostjo ali hobijem? Ali ti to pomaga, da se počutiš bolje?[Namen: Razumeti mehanizme spoprijemanja in potencialne vire veselja in stiske.]	7. Ali se ti v zadnjem času kaj posebnega zdi zelo zanimivo in navdušujoče? Kako se ob tem počutiš?[Namen: Raziskati spremembe v interesih in potencialne kazalnike razpoloženjskih motenj.]	8. Kako se spoprijemaš s stresom ali s situacijami, ki te preobemenijo? Se lahko spomniš kakšnega nedavnega uspeha ali področja, na katerega si ponosen?[Namen: Oceniti strategije spoprijemanja in pridobiti vtis o samopodobi.]	1. Mi lahko poveš kaj o sebi, da si ustvarim sliko o tem, kdo si?[Namen: Dobiti vpogled v samozaznavanje, osebnostne lastnosti in čustvene izraze.]	2. Kako bi se opisal_a nekomu, ki te šele spoznava? V opis vključi tudi svoja čustva, interese in odnose.[Namen: Dobiti vpogled v samozaznavanje, osebnostne lastnosti in čustvene izraze.]	3. Lahko poveš, kakšne misli ti gredo po glavi na običajen dan? Opiši tudi morebitne vztrajne negativne misli in skrbi.[Namen: Raziskati miselne vzorce in identificirati potencialne simptome anksioznosti, depresivnosti.]	4. Kako bi opisal_a svoje splošne občutke in nivo energije v zadnjem času? Si opazil_a kakšne večje spremembe, ki vplivajo na tvoje vsakodnevno življenje, delo, odnose z družino ali prijatelji?[Namen: Oceniti razpoloženje, nivo energije in vpliv čustvenega blagostanja na vsakodnevno funkcioniranje.]	5. Lahko opišeš svoj običajen odziv na težke situacije, še posebej v odnosu z drugimi?[Namen: Prepoznati simptome in vedenja, povezana z možnimi motnjami.]	6. Ali se, kadar se ne počutiš dobro, ukvarjaš s kakšno aktivnostjo ali hobijem? Ali ti to pomaga, da se počutiš bolje?[Namen: Razumeti mehanizme spoprijemanja in potencialne vire veselja in stiske.]	7. Ali se ti v zadnjem času kaj posebnega zdi zelo zanimivo in navdušujoče? Kako se ob tem počutiš?[Namen: Raziskati spremembe v interesih in potencialne kazalnike razpoloženjskih motenj.]	8. Kako se spoprijemaš s stresom ali s situacijami, ki te preobemenijo? Se lahko spomniš kakšnega nedavnega uspeha ali področja, na katerega si ponosen?[Namen: Oceniti strategije spoprijemanja in pridobiti vtis o samopodobi.]									V kolikor želite podati še kakšen komentar, ga lahko zapišete tukaj:	1. Poklic	Drugo:	Se pri svojem delu srečujete z osebami v starosti od 10 do 19 let?	Drugo:	let	V kakšnem tipu organizacije ste zaposleni?	Drugo:	Kakšna je vaša najvišja dokončana izobrazba?	Drugo:	Spol:	Drugo:
#01	1	1	1	1	1	1	1	1	1	3	2	1	3	1	1	2	-1	Se mi zdi preširoko vprašanje. Že če vprašaš samo o odnosu npr z mamo, moraš večinoma več podvprasanj postavit, da si res sliko ustvariš (recimo dostikrat odgovorijo z 'vredu', pa to za njih lahko marsikaj pomeni). O čustvih pa mislim da sploh težko govorimo spontano in če je tema tak široko zastavljena (npr bolje je konkretno vprašati o situacijah, v katerih čutiš strah, sram..).	Če vpraša kdo nasploh o mislih na običajen dan, ne vem kje začeti..:) Pa tudi tako je odvisno od dneva..ne vem kaj bi bil 'obicajen' dan	-1	Kaj pa so težke situacije? Nekdo lahko čisto izgubi občutek za to, kdaj mu je v situaciji težko.. Je potreben velik uvid , da sam prepoznaš obrambne mehanizme (razen če ciljamo na očitne odgovore kot je npr samopoškodovanje,jok,..)	-1	-1	Razumem namen vprašanja, ampak se mi prvi in drugi del vprašanja ne zdita povezana . Prvi del je zelo podoben petemu vprašanju	-1	4	-2	1	-2	5	4	Nezaposlena	2	-2	2	-2
#02	1	-1	1	1	1	1	1	1	-1	-1	-1	-1	-1	-1	-1	-1	-1	-1	-1	-1	-1	-1	-1	-1	-1	1	-2	1	-2	32	1	-2	2	-2	2	-2
#03	2	1	1	1	2	1	1	2	2	1	1	1	2	2	1	2	-1	-1	-1	-1	-1	-1	-1	-1	-1	4	-2	1	-2	3	1	-2	2	-2	2	-2
#04	1	1	1	1	1	1	1	1	1	2	1	1	2	1	1	2	-1	-1	-1	-1	-1	-1	-1	-1	-1	4	-2	1	-2	3	3	-2	2	-2	1	-2
#05	1	1	2	2	1	1	1	1	-1	-1	-1	-1	-1	-1	-1	-1	-1	-1	-1	-1	-1	-1	-1	-1	-1	1	-2	1	-2	8	3	-2	2	-2	2	-2
#06	1	1	1	1	1	1	1	1	1	1	1	1	2	2	1	2	-1	-1	-1	-1	... še posebej tiste, ki se zgodijo v odnosih z drugimi.	Mogoče ločiti vprašanji, ker sprašujeta različno ali preoblikovati: Ali se, kadar se ne počutiš dobro, ukvarjaš s kakšno aktivnostjo ali hobijem, ki ti pomaga?	-1	Ločiti vprašanji, saj sprašujeta popolnoma različni stvari.	Sploh za otroke (cca 10-13) je zahtevno, če damo hkrati dve vprašanji, še posebej, če ni podvprašanje, ampak sprašuje nekaj drugega. Pa tudi pri dajanju dolgih odgovorov bo marsikdo pozabil na eno od vprašanj, če sta 2 hkrati. Zato se mi zdi smiselno za vse, posebej pa za mlajše, da so vprašanja ena po ena.	1	-2	1	-2	8	1	-2	2	-2	1	-2
#07	2	2	1	1	2	1	2	2	3	2	2	1	1	1	1	1	-1	-1	-1	-1	-1	-1	-1	-1	-1	4	-2	1	-2	5	4	Kroženje med specializacijo zajema vsa omenjena delovišča	2	-2	2	-2
#08	1	1	1	1	1	1	1	1	1	1	1	1	1	1	1	1	-1	-1	-1	-1	-1	-1	-1	-1	-1	4	-2	1	-2	2	1	-2	2	-2	2	-2
#09	1	1	1	1	1	1	2	1	1	1	1	2	1	1	2	1	-1	-1	-1	-1	-1	-1	-1	-1	-1	4	-2	1	-2	3	1	-2	2	-2	2	-2
#10	1	1	1	1	1	1	1	1	1	1	1	1	1	1	1	1	-1	-1	-1	-1	-1	-1	-1	-1	-1	4	-2	1	-2	3	1	-2	2	-2	2	-2
#11	1	1	1	1	1	1	1	1	1	1	1	2	1	1	1	1	-1	-1	-1	Kaj pomeni "v zadnjem času"? Mogoče bolje "večino časa"?	-1	-1	-1	-1	-1	6	-2	1	-2	6	3	-2	2	-2	2	-2
#12	1	1	1	1	1	1	1	1	2	1	2	2	2	1	1	1	-1	-1	Prvi del je izredno splošen, do te mere, da si predstavljam, da kakšni udeleženci ne bodo vedeli, kaj odgovoriti (misli imamo ves čas).	Raje splošno počutje / razpoloženje, ko govorimo o občutkih, bi si predstavljal vse telesne občutke. Spremembe bi dal v ločeno vprašanje.	-1	-1	-1	-1	-1	7	Psiholog, ki čaka specializacijo	1	-2	3	3	-2	2	-2	1	-2
#13	1	1	1	1	1	1	1	1	1	1	1	1	1	1	1	1	-1	-1	-1	-1	-1	-1	-1	-1	-1	6	-2	1	-2	7	-1	-1	-1	-1	-1	-1
#14	1	1	1	1	1	1	1	1	1	2	1	3	2	1	1	1	-1	Predlagam dodatek primerov čustev v oklepaju, besedo interesi bi zamenjala za zanimanja/hobije in določila bi odnose, ki so mišljeni (posebej prijatelji, posebej starši, sorojenci).	-1	Kaj so splošni občutki? Morda si ta populacija lažje predstavlja izraz počutje ali razpoloženje večino časa. Mislim, da bi bilo potrebno opredeliti nivoje energije (npr 1-10). Drugi del vprašanja se mi zdi v redu.	Mislim da je potreben dodatek primerov odzivov (npr mirno, s strahom, s paniko) za lažjo predstavo. Morda bi bilo celo lažje navesti primere na primer: 'Kako bi se odzval, če bi izvedela... , če bi videla.., če bi se zgodilo...'.	-1	-1	Ti dve vprašanji bi zastavila vsako posebej.	-1	4	-2	1	-2	1	3	-2	2	-2	2	-2
#15	2	2	2	2	2	2	1	1	2	3	3	2	2	2	2	3	Vprašanje je zelo splošno, odgovori bodo lahko zelo kratki. Naslednje vprašanje je precej podobno oz. bodo odgovori lahko zelo kratki, podobni in ne toliko informativni. Bi mogoče bilo bolje postaviti 3 bolj specifična vprašanja - v smislu, kaj so tvoji hobiji, katere so tvoje dobre lastnosti/3 dobre lastnosti ipd.	Kaj je mišljeno s tem, da v opis vključi svoja čustva? Ali to katera čustva vse občutim, ali katera čustva najpogosteje občutim? In enako - kaj je mišljeno vključi odnose v svoj opis? Koliko odnosov imam, odnose s prijatelji, z družino, z učitelji? Kakšni so ti odnosi? Za 10 letnike bi mogoče bilo dobro malo bolj konkretno postaviti vprašanja; razumem, da ste želeli vprašanja zastaviti široko, da…	Se mi zdi kar zahtevno vprašanje, tudi za odraslega človeka. Mogoče malo bolj konkretizirati - Kakšne misli ti gredo po glavi, ko dobiš slabo oceno? Kakšne misli ti gredo po glavi, ko se skregaš s prijateljem_ico?	Če bo vse to prebrano na enkrat, kot eno vprašanje, se mi zdi preveč kompleksno. Bi razbila na tri ločena vprašanja. - splošne občutke - energija - večja sprememba Kaj točno pa je mišljeno s splošnimi občutki? Oz. kakšne odgovore pričakujete? Sama sem sicer psihologinja, precej na začetku poti, ampak glede na dosedanje izkušnje, bi tudi mladostniki znali imeti kar precej težav, sami od sebe poved…	Na to vprašanje lahko nekdo odgovori tudi samo z ne, ker se začne z lahko opišeš. Jaz bi ga poskusila preoblikovati - Kako se odzoveš ali kaj narediš, ko se zgodi težka situacija?	Jaz bi se izogibala vprašanjem, kjer je odgovor lahko preprosto ja ali ne. Mi raje preoblikovala v nekaj takega: Kaj narediš, ko se ne počutiš dobro? Kako se po tem počutiš? Kako si pomagaš, ko občutiš neprijetna čustva? Kaj ti pomaga, ko se soočaš z neprijetnimi čustvi?	Podobno kot pri prejšnjem, bi se izognila vprašanju "ali", kjer je lahko odgovor ja/ne. Bi mogoče preoblikovala v: Kaj ti je v zadnjem času zelo zanimivo ali navdušujoče? Kako se ob tem počutiš?	Vprašanji pokrivata zelo različni področji. Glede na YouTube prikaz intervjuja, sklepam, da bosta vprašanji prebrani skupaj. Sploh za 10 - letnike, bi se mi zdelo bolj primerno, da se ti dve vprašanji loči na dve posamezni vprašanji.	Glede na izkušnje iz prakse (ki jih sicer še nimam veliko) razmišljam, ali bi morebiti bilo smiselno vprašanja vseeno oblikovati malo bolj specifično. Že odrasli imajo lahko kar težave prepoznavati svoje misli in čustva ter o njih poročati. Si težko predstavljam 10 letnega otroka, da bi odgovarjal tako na široko, kot je prikazano v YouTube videu. Z vidika informativnosti pridobljenih podatkov, bi…	7	Magistra psihologije	1	-2	1	1	-2	2	-2	2	-2
#16	1	1	1	1	1	1	1	1	2	1	1	1	2	2	3	1	-1	-1	-1	-1	-1	-1	-1	-1	-1	5	-2	2	-2	3	2	-2	2	-2	2	-2
#17	1	1	1	1	1	1	1	1	1	1	1	1	2	1	1	1	-1	-1	-1	-1	-1	-1	-1	-1	-1	4	-2	1	-2	3	1	-2	2	-2	2	-2
#18	1	1	1	1	1	1	1	1	1	2	1	1	1	1	1	1	-1	Prevec splosno vprasanje, se posebej za mladostnika	-1	-1	Mogoce ponuditi, da pove primer? Bolj konkretno vprasanje	-1	-1	-1	-1	1	-2	1	-2	8	3	-2	2	-2	2	-2
#19	1	1	1	1	1	1	1	1	1	1	1	1	1	1	1	1	-1	-1	-1	-1	-1	-1	-1	-1	-1	5	-2	1	-2	4	3	-2	2	-2	2	-2
#20	1	1	1	1	1	1	1	1	1	2	1	1	2	1	1	1	-1	Kakšni so tvoji interesi, značaj(, čustva) in odnosi? Kako bi se opisal_a nekomu, ki te šele spoznava?	-1	-1	Dodati: spomni se na kak konkreten primer težke situacije, ki se ti zdi značilna za tvoje življenje. Kako si se odzval?	-1	-1	-1	Srečno pri nadaljnjem delu!	4	-2	1	-2	2	3	-2	2	-2	1	-2
#21	1	1	1	1	1	1	1	1	1	1	1	1	1	1	2	2	-1	-1	-1	-1	-1	-1	Ali te v zadnjem času (zadnjih mesecih?) kaj posebnega zanima in te navdušuje?	Na kakšen način se spoprijemaš s stresom? Se kdaj počutiš preobremenjenega?...	-1	1	-2	1	-2	1	1	-2	2	-2	2	-2
#22	1	1	1	1	1	1	1	1	-1	-1	-1	-1	-1	-1	-1	-1	-1	-1	-1	-1	-1	-1	-1	-1	-1	2	-2	1	-2	5	2	-2	2	-2	2	-2
