# Supplementary material for: Technology-mediated screening interviews for youth mental health: Content validation, randomized controlled trial, and expert evaluation
Source: PLOS Digit Health. 2026 Apr 3;5(4):e0001069. doi: 10.1371/journal.pdig.0001069 (PMC13048375; doi:10.1371/journal.pdig.0001069)
Supplement: S1 Data — (ZIP) [file pdig.0001069.s010.zip › PROMIS_Study2-data_raw.xlsx]

## Sheet: Sheet1
ID	Pogoj	Datum	Spol	Spol_drugo	Starost	Solanje	Solanje_drugo	Razred_OS	Letnik_SS	Letnik_UNI	DIAGnapotna	DIAGdelovna	DIAGkoncna												BFI_01	BFI_02	BFI_03	BFI_04	BFI_05	BFI_06	BFI_07	BFI_08	BFI_09	BFI_10	BFI_11	BFI_12	BFI_13	BFI_14	BFI_15	AFINtech	BIDR_01	BIDR_02	BIDR_03	BIDR_04	BIDR_05	BIDR_06	BIDR_07	BIDR_08	BIDR_09
			DEMOGRAFSKI PODATKI								DRUGI PODATKI UDELEŽENCA_KE														PRVI DEL - PRED INTERVJUJEM																DRUGI DEL - PO INTERVJUJU
																									Označi svoje strinjanje s trditvami na petstopenjski lestvici. Sem nekdo, ki …															Prosimo, poglej naslednje kroge. Kako naklonjen_a si tehnologiji oziroma kako blizu ti je tehnologija?	S pomočjo spodnje lestvice ob vsaki trditvi označi, v kolikšni meri se z njo strinjaš.
Šifra udeleženca_ke	Eksperimentalni pogoj	Datum izvedbe eksperimenta	1. Spol		2. Starost	3. V kakšno obliko šolanja si vključen_a?		3.a. (Osnovna šola) Kateri razred obiskuješ?	3.b. (Srednja šola) Kateri letnik obiskuješ?	3.b. (Visokošolsko/višješolsko strokovno izobraževanje) Kateri letnik obiskuješ?	Napotna diagnoza udeleženca_ke:	Delovna diagnoza udeleženca_ke:	Končna diagnoza udeleženca_ke:	KD1	KD2	KD3	KD4	KD5	KD1_2m	KD2_2m	KD3_2m	KD4_2m	KD5_2m	St_diagnoz	1. je bolj tih po naravi.	2. je sočuten, ima dobro srce.	3. je nagnjen k neredu.	4. ga pogosto kaj skrbi.	5. se navdušuje nad umetnostjo, glasbo ali književnostjo.	6. je dominanten, prevzame vlogo vodje.	7. je včasih nesramen do drugih.	8. se težko spravi k opravljanju nalog, zadolžitev.	9. je nagnjen k depresivnemu razpoloženju in potrtosti.	10. ni zainteresiran za abstraktne, neoprijemljive ideje.	11. ima veliko energije.	12. o ljudeh vedno misli le najboljše.	13. je zanesljiv, nekdo, na kogar se lahko vedno računa.	14. je čustveno stabilen, se ne razburi hitro.	15. je izviren, ima nove ideje.	Prosimo, izberi krog, ki najbolje opiše tvoj odnos s tehnologijo:	1. Do sebe nisem vedno iskren_a.	2. Vedno vem, zakaj so mi stvari všeč.	3. Težko prekinem motečo misel.	4. Nikoli ne obžalujem svojih odločitev.	5. Včasih sem za kaj prikrajšan_a, ker se ne morem dovolj hitro odločiti.	6. Sem popolnoma razumna oseba.	7. Zelo sem prepričan_a v svoja mnenja.	8. Včasih lažem, če je treba.	9. Nikoli ne prikrivam svojih napak.
	1 = Psihiater, 2 = Klepetalnik, 3 = Robot		1 = Moški, 2 = ženska, 3 = Ne želim odgovoriti, 4 = Drugo	4 = Drugo - tekst	v letih	1 = Osnovna šola, 2 = Srednja šola, 3 = Visokošolsko ali višje strokovno izobraževanje, 4 = Drugo, 5 = Nisem vključen_a v nobeno obliko šolanja	4 = Drugo - tekst	(s številko, 1 - 9)	(s številko, 1 - 5)	(s številko, 1 - 6)	ICD-10	ICD-10	ICD-10												(1-5)	(1-5)	(1-5)	(1-5)	(1-5)	(1-5)	(1-5)	(1-5)	(1-5)	(1-5)	(1-5)	(1-5)	(1-5)	(1-5)	(1-5)	(A-G)	(1-7)	(1-7)	(1-7)	(1-7)	(1-7)	(1-7)	(1-7)	(1-7)	(1-7)
PROMIS_001	2	2025-01-31	2		17	2			3				F419	F419					F41					1	5	4	4	4	5	3	1	4	5	4	2	1	4	2	3	G	6	2	7	4	1	5	4	3	6
PROMIS_002	2	2025-01-31	1		15	2			1				F509	F509					F50					1	3	4	3	4	5	4	4	2	3	1	3	2	4	3	5	G	1	4	5	1	4	5	5	5	4
PROMIS_003	3	2025-01-31	2		17	2			3				F412	F412					F41					1	1	5	3	5	4	4	4	5	5	3	3	2	3	1	5	E	4	3	5	1	7	4	6	5	2
PROMIS_004	1	2025-02-07	4		18	2			3				F500, F6031, F192	F500	F6031	F192			F50	F60	F19			3	4	3	2	5	5	1	3	2	5	5	1	2	2	1	4	E	4	2	7	2	4	2	3	6	3
PROMIS_005	2	2025-02-07	2		17	2			2				F609, R468	F609	R468				F60	R46				2	5	5	5	2	5	1	3	5	4	1	1	3	1	1	4	E	5	1	1	3	5	4	6	7	2
PROMIS_006	3	2025-01-29	4	fluid	14	1		9					F3210	F3210					F32					1	3	4	4	5	5	3	1	3	4	2	1	3	3	4	1	B	1	1	7	1	1	1	7	1	1
PROMIS_007	2	2025-02-07	3		13	1		8					F939	F939					F93					1	3	5	5	5	5	2	3	4	3	2	4	5	5	2	5	E	4	1	3	2	7	7	5	2	5
PROMIS_008	3	2025-01-30	3		14	1		9					F3290	F3290					F32					1	3	4	4	4	5	2	3	4	2	3	4	3	4	4	5	E	1	4	3	4	2	5	4	6	4
PROMIS_009	1	2025-02-28	1		18	2			4				F429	F429					F42					1	4	4	2	3	2	3	1	2	1	2	2	4	4	5	3	D	4	7	6	3	2	5	6	2	6
PROMIS_010	2	2025-02-07	2		16	2			1				F412, F900, F6031	F412	F900	F6031			F41	F90	F60			3	3	4	3	4	5	4	2	3	4	3	2	1	2	3	3	F	5	5	4	1	4	7	5	5	4
PROMIS_011	1	2025-02-28	2		16	2			2				/											0	3	5	1	4	4	3	2	2	2	3	5	4	4	5	4	D	4	5	4	3	5	6	6	6	4
PROMIS_012	1	2025-02-28	2		18	2			4				F431, F6031, Z615, R4581	F431	F6031	Z615	R4581		F43	F60	Z61	R45		4	4	5	3	5	4	1	2	3	5	5	1	3	4	1	1	D	4	5	7	2	7	3	3	5	3
PROMIS_013	1	2025-02-28	2		17	2			2				F412	F412					F41					1	3	5	4	5	5	2	2	5	5	1	2	3	5	2	4	D	3	7	7	1	7	4	4	3	6
PROMIS_014	2	2025-02-07	2		12	1		6					/											0	2	4	1	4	4	2	2	1	1	1	4	2	4	2	2	A	1	7	1	1	1	1	1	1	1
PROMIS_015	2	2025-02-07	2		14	1		8					F412	F412					F41					1	4	4	3	5	4	5	3	4	4	4	1	3	5	2	4	F	5	4	6	3	5	5	4	5	4
PROMIS_016	2	2025-02-13	2		16	2			2				F432, Z634, Z631, Z601	F432	Z634	Z631	Z601		F43	Z63	Z63	Z60		4	3	5	2	5	5	3	4	1	4	4	5	3	5	3	4	C	7	3	7	3	6	4	6	3	5
PROMIS_017	3	2025-01-29	2		14	1		9					F501	F501					F50					1	1	4	3	3	4	2	3	3	2	4	4	3	4	3	3	C	4	2	5	2	4	4	6	5	2
PROMIS_018	3	2025-01-29	2		14	1		9					F509	F509					F50					1	1	4	2	4	3	2	4	2	1	3	4	2	4	4	4	D	5	6	6	1	6	5	5	7	1
PROMIS_019	1	2025-02-28	1		16	2			1				F509, F930, F422	F509	F930	F422			F50	F93	F42			3	3	5	3	3	2	1	2	3	1	4	5	3	4	3	4	C	5	3	3	4	5	5	4	5	3
PROMIS_020	1	2025-02-28	2		16	2			1				F419	F419					F41					1	5	5	1	5	5	3	1	1	3	3	4	4	4	3	4	F	3	5	6	3	4	6	6	1	4
PROMIS_021	2	2025-02-27	2		18	2			3				F410	F410					F41					1	5	4	2	2	2	3	3	1	1	3	4	4	3	3	2	E	2	7	3	7	3	4	5	5	5
PROMIS_022	1	2025-03-10	2		13	1		7					F500	F500					F50					1	3	4	2	5	4	1	1	2	3	3	4	4	3	2	3	C	4	1	1	1	5	7	4	7	7
PROMIS_023	1	2025-03-10	2		15	1		9					F929	F929					F92					1	1	5	4	4	5	4	3	4	4	3	3	2	5	1	5	F	5	3	7	2	5	6	5	5	3
PROMIS_024	1	2025-03-10	2		13	1		8					F3210, R4581	F3210	R4581				F32	R45				2	3	5	3	5	5	3	2	3	4	3	4	4	5	3	5	C	5	4	5	3	4	5	4	3	4
PROMIS_025	2	2025-02-28	2		16	2			2				F938	F938					F93					1	3	4	1	4	4	1	2	3	2	3	3	2	2	2	4	E	2	5	6	2	4	5	6	3	2
PROMIS_026	1	2025-03-10	1		18	2			3				/											0	2	5	5	5	4	4	4	4	4	1	3	2	4	3	4	D	5	3	6	1	6	5	7	7	5
PROMIS_027	1	2025-03-10	2		16	2			1				F412, Z615	F412	Z615				F41	Z61				2	3	5	5	5	5	2	2	4	4	2	2	3	4	3	4	B	4	6	4	1	2	6	7	5	6
PROMIS_028	1	2025-03-10	2		17	2			3				R4581	R4581					R45					1	3	4	2	5	2	3	2	3	3	4	3	4	4	4	3	D	2	5	7	4	2	6	5	3	6
PROMIS_029	2	2025-02-28	2		16	2			2				F939, F609	F939	F609				F93	F60				2	4	2	4	4	5	3	4	4	3	3	4	4	2	2	5	E	6	4	4	2	5	3	6	7	2
PROMIS_030	2	2025-03-10	1		17	2			3				F989, F121, F900	F989	F121	F900			F98	F12	F90			3	4	5	2	4	5	1	4	4	5	4	1	4	5	2	2	C	6	5	7	1	4	6	1	4	2
PROMIS_031	1	2025-02-28	2		17	2			2				F929, R4581	F929	R4581				F92	R45				2	3	3	2	4	4	1	3	4	5	4	3	4	4	2	4	E	6	3	4	3	5	3	7	4	4
PROMIS_032	2	2025-03-10	2		17	2			2				F412	F412					F41					1	5	5	3	5	2	1	1	4	5	3	1	5	4	3	4	E	4	4	7	1	4	7	4	5	5
PROMIS_033	1	2025-02-28	2		17	2			3				F431, F929, F900, F609, R468	F431	F929	F900	F609	R468	F43	F92	F90	F60	R46	5	3	5	4	4	4	3	2	5	3	4	3	4	3	2	3	D	6	4	7	2	5	4	5	6	2
PROMIS_034	2	2025-03-10	2		17	2			2				F929, F938, F120	F929	F938	F120			F92	F93	F12			3	4	4	3	3	5	3	1	2	1	3	4	4	4	3	3	C	2	5	2	3	4	6	6	3	6
PROMIS_035	3	2025-01-31	2		17	2			3				F988	F988					F98					1	2	4	1	5	4	1	3	3	4	2	2	3	5	2	1	C	5	3	5	2	4	6	4	5	3
PROMIS_036	1	2025-02-28	1		18	2			3				F412	F412					F41					1	5	3	2	5	2	1	3	4	4	4	2	4	2	2	1	D	5	3	4	1	6	4	2	5	3
PROMIS_037	1	2025-03-10	1		17	2			3				F500	F500					F50					1	3	4	3	3	3	2	4	2	2	3	3	4	4	2	3	D	2	4	4	5	4	6	3	3	5
PROMIS_038	3	2025-01-31	2		17	5							F609, F840	F609	F840				F60	F84				2	4	4	2	5	5	1	1	4	4	1	2	3	3	1	4	G	6	4	7	1	6	3	5	6	3
PROMIS_039	2	2025-03-10	1		16	5							F920, R468	F920	R468				F92	R46				2	4	3	3	3	3	2	3	4	3	3	3	3	3	4	2	D	4	3	4	4	4	4	5	5	2
PROMIS_040	3	2025-01-31	1		17	2			1				F412, F122	F412	F122				F41	F12				2	4	3	4	5	3	1	5	5	4	3	1	3	1	1	3	D	7	4	6	1	2	3	7	7	1
PROMIS_041	3	2025-01-31	1		14	1		9					F939, F402	F939	F402				F93	F40				2	3	5	1	4	4	2	2	3	3	3	2	3	3	2	4	C	4	5	6	2	6	6	3	4	5
PROMIS_042	3	2025-01-31	2		15	1		9					F500	F500					F50					1	5	3	3	5	5	1	1	4	3	3	2	3	3	2	3	F	5	3	6	2	6	4	5	2	4
PROMIS_043	3	2025-01-31	2		18	2			4				F609, F900	F609	F900				F60	F90				2	3	5	5	5	4	3	4	5	4	2	3	4	4	1	3	D	2	6	7	1	4	7	6	3	4
PROMIS_044	2	2025-03-10	2		17	2			3				F509, F989	F509	F989				F50	F98				2	3	5	1	5	1	4	4	5	5	4	5	3	5	1	1	E	4	7	7	4	5	6	4	6	3
PROMIS_045	2	2025-03-10	1		18	2			4				F412	F412					F41					1	2	4	4	1	5	2	1	5	3	2	4	5	4	3	4	B	1	3	6	1	1	6	5	2	5
PROMIS_046	1	2025-03-10	2		16	2			1				F989, F609	F989	F609				F98	F60				2	3	3	4	4	4	3	5	4	3	1	4	3	4	2	3	B	3	4	7	1	4	5	7	7	4
PROMIS_047	1	2025-03-10	2		16	2			1				F929, Z915, Z631	F929	Z915	Z631			F92	Z91	Z63			3	2	4	3	4	5	4	3	3	3	2	4	2	4	4	4	D	4	3	2	1	5	5	4	2	3
PROMIS_048	1	2025-03-10	1		16	2			2				F900	F900					F90					1	1	5	3	5	3	1	3	4	3	2	5	2	4	4	4	D	4	3	1	1	4	4	3	6	4
PROMIS_049	2	2025-03-10	2		17	2			2				F192, Z038, F609	F192	Z038	F609			F19	Z03	F60			3	4	5	4	3	4	3	3	5	4	3	3	3	4	4	3	D	1	2	2	2	6	4	4	4	4
PROMIS_050	3	2025-01-31	1		17	2			3				F3210	F3210					F32					1	4	4	2	5	3	2	4	4	5	3	2	2	3	2	3	D	6	4	6	2	5	3	3	5	3
PROMIS_051	2	2025-03-10	1		17	2			2				F938, F929	F938	F929				F93	F92				2	4	3	2	4	3	1	2	4	4	4	3	2	2	2	2	D	4	5	5	3	2	6	5	7	2
PROMIS_052	2	2025-03-10	2		18	2			3				F3210, R4581	F3210	R4581				F32	R45				2	1	4	4	5	4	4	4	5	5	2	3	4	3	1	5	F	6	4	7	1	6	6	5	7	3
PROMIS_053	3	2025-01-31	1		12	1		7					F952, F900, F845	F952	F900	F845			F95	F90	F84			3	1	5	2	3	5	5	1	5	1	3	5	4	4	1	5	D	7	7	4	4	2	6	5	2	5
PROMIS_054	2	2025-03-10	2		15	1		9					F929, F608, F3210, R4581, Z915	F929	F608	F3210	R4581	Z915	F92	F60	F32	R45	Z91	5	3	4	3	5	3	3	3	5	5	3	2	1	4	5	2	E	2	2	7	1	6	4	5	7	1
PROMIS_055	3	2025-01-31	2		13	1		8					F500	F500					F50					1	2	5	2	4	4	5	3	2	2	4	4	4	5	2	4	C	3	5	5	4	5	5	6	6	2
PROMIS_056	3	2025-01-31	2		16	2			1				F500	F500					F50					1	1	5	3	5	4	4	3	2	5	3	5	2	5	1	5	D	4	7	7	3	6	5	7	2	7
PROMIS_057	2	2025-03-17	2		16	2			2				F609, R4581	F609	R4581				F60	R45				2	2	2	4	5	2	2	4	4	5	3	2	1	3	1	3	C	7	1	7	5	4	1	4	7	3
PROMIS_058	2	2025-03-17	2		17	2			3				F609, R468	F609	R468				F60	R46				2	4	3	2	5	5	1	3	4	4	2	2	4	4	2	3	C	1	3	7	1	4	4	1	5	3
PROMIS_059	3	2025-02-07	2		15	2			1				F3210	F3210					F32					1	5	3	2	4	5	3	3	4	4	3	2	2	3	3	3	D	3	5	5	2	5	4	6	5	3
PROMIS_060	3	2025-02-07	1		18	2			3				F3210	F3210					F32					1	4	3	2	4	5	4	4	2	4	2	3	2	4	2	4	G	5	4	3	3	5	6	6	7	3
PROMIS_061	3	2025-02-07	1		11	1		5					F900	F900					F90					1	2	4	3	2	3	4	3	3	2	3	5	4	3	2	2	G	5	6	4	3	5	6	3	4	4
PROMIS_062	1	2025-03-10	2		16	2			1				/											0	4	4	2	5	2	2	2	4	4	4	2	3	4	2	2	D	1	2	7	2	6	4	4	7	1
PROMIS_063	2	2025-03-17	2		17	2			3				/											0	4	4	1	4	2	4	3	3	2	4	3	3	4	2	3	D	5	3	5	2	6	4	4	4	1
PROMIS_064	3	2025-02-07	1		17	2			2				F3210	F3210					F32					1	4	3	1	4	1	2	2	4	3	2	3	2	3	2	4	E	5	7	5	3	1	6	7	5	5
PROMIS_065	3	2025-02-07	2		18	2			4				F412	F412					F41					1	4	4	3	5	3	1	3	3	4	3	2	4	3	2	2	D	5	3	6	2	5	5	3	4	5
PROMIS_066	1	2025-03-10	2		15	2			1				/											0	1	5	3	3	4	5	1	2	1	1	4	4	5	4	4	C	1	6	2	4	1	7	7	2	2
PROMIS_067	3	2025-02-07	1		17	2			1				F6031, Z915, R4581	F6031	Z915	R4581			F60	Z91	R45			3	3	5	1	3	5	2	1	3	2	1	4	3	5	3	5	F	5	6	4	5	3	3	5	5	2
PROMIS_068	3	2025-02-07	1		15	2			1				F422, F609, R4581	F422	F609	R4581			F42	F60	R45			3	4	4	4	4	4	3	2	4	2	2	5	3	3	4	5	E	3	4	3	2	2	4	6	4	3
PROMIS_069	3	2025-02-07	1		14	1		8					F900, F929	F900	F929				F90	F92				2	4	4	4	4	4	3	3	3	4	3	4	4	4	4	3	A	7	1	7	4	1	7	7	7	7
PROMIS_070	1	2025-03-19	2		13	1		8					F989, R4581	F989	R4581				F98	R45				2	3	4	2	5	2	3	2	4	3	5	3	4	5	2	4	D	4	5	3	4	1	5	4	3	3
PROMIS_071	1	2025-03-19	2		17	2			2				F412	F412					F41					1	1	5	3	4	5	5	2	3	3	1	4	3	5	2	5	G	1	5	2	7	1	4	4	1	7
PROMIS_072	1	2025-03-19	2		17	2			3				F609	F609					F60					1	4	4	3	4	4	2	2	3	2	2	2	4	4	3	3	C	2	3	6	2	4	5	3	4	5
PROMIS_073	3	2025-02-07	2		17	2			2				F500	F500					F50					1	1	5	2	5	3	2	1	4	4	3	3	4	5	2	4	D	4	6	7	1	7	5	4	2	6
PROMIS_074	3	2025-02-07	1		17	2			3				/											0	4	4	5	5	5	3	2	5	4	2	4	3	4	2	5	E	6	5	7	3	6	4	5	7	2
PROMIS_075	2	2025-03-17	2		16	2			1				F3210, R4581, F432	F3210	R4581	F432			F32	R45	F43			3	4	5	3	3	5	3	1	2	5	1	3	4	2	2	5	B	2	6	6	4	3	7	5	4	5
PROMIS_076	3	2025-02-07	2		16	2			2				F3220	F3220					F32					1	5	5	5	3	2	1	3	5	4	4	1	5	2	1	1	D	6	1	7	1	7	4	1	7	3
PROMIS_077	2	2025-03-17	2		15	1			9				F3210	F3210					F32					1	5	4	1	5	5	1	2	2	5	1	3	4	3	1	4	B	5	7	3	7	7	7	7	4	7
PROMIS_078	2	2025-03-17	1		16	5							F900, F929	F900	F929				F90	F92				2	1	4	1	4	4	3	3	1	3	1	3	1	4	2	4	D	1	6	5	1	5	7	5	2	1
PROMIS_079	2	2025-03-17	2		14	1		8					F509	F509					F50					1	5	5	1	5	5	3	1	2	3	1	3	5	4	3	5	F	4	1	4	1	6	5	3	1	2
PROMIS_080	1	2025-03-19	2		14	1		8					F500	F500					F50					1	4	5	2	5	4	2	2	1	3	3	4	3	5	3	4	A	3	5	7	2	4	6	3	2	5
PROMIS_081	3	2025-02-07	2		16	2			2				F3200, F929, Z915	F3200	F929	Z915			F32	F92	Z91			3	3	5	1	5	5	3	2	1	4	3	3	3	4	2	4	C	4	6	7	7	6	4	2	4	3
PROMIS_082	2	2025-03-17	2		17	2			1				F410	F410					F41					1	4	4	3	5	5	1	2	4	5	4	3	4	4	1	5	E	3	4	1	1	4	6	7	2	4
PROMIS_083	1	2025-03-19	2		15	1		9					/											0	4	4	1	4	4	3	2	1	2	3	4	3	4	3	2	C	2	1	7	2	4	5	6	7	3
PROMIS_084	3	2025-02-07	1		17	2			3				F509, F928	F509	F928				F50	F92				2	4	3	5	4	2	1	4	5	3	2	2	3	2	3	2	F	4	1	6	1	7	2	4	7	3
PROMIS_085	3	2025-02-07	2		16	2			2				F412	F412					F41					1	3	4	4	4	3	2	2	3	4	2	3	4	4	4	4	E	4	5	2	1	3	4	5	5	3
PROMIS_086	3	2025-02-07	2		13	1		8					F422, R454	F422	R454				F42	R45				2	3	3	4	4	5	4	4	4	3	3	3	2	3	2	3	D	3	3	6	3	1	4	6	6	3
PROMIS_087	1	2025-03-19	2		14	1		9					F429, F900, F929	F429	F900	F929			F42	F90	F92			3	4	5	3	4	5	1	1	4	4	4	2	2	4	4	5	E	2	3	5	2	6	6	6	5	3
PROMIS_088	2	2025-03-17	1		11	1		5					F429, F929	F429	F929				F42	F92				2	2	4	2	1	2	4	2	1	3	3	5	2	4	2	4	D	1	1	1	7	1	7	7	4	4
PROMIS_089	1	2025-03-19	3		14	1		8					F929, R4581	F929	R4581				F92	R45				2	3	3	2	5	4	1	2	4	5	2	3	4	3	1	2	B	4	1	6	1	7	4	1	5	2
PROMIS_090	1	2025-03-19	2		14	1		8					F412	F412					F41					1	5	4	2	4	2	1	1	4	1	2	3	3	1	1	1	D	3	1	3	1	5	6	2	2	4
PROMIS_091	3	2025-02-03	1		10	1		5					F909, F913	F909	F913				F90	F91				2	1	4	2	5	5	5	2	3	1	1	5	4	5	1	5	C	2	4	1	4	1	4	6	1	4
PROMIS_092	3	2025-02-28	2		18	2			3				F3210, F502, F439, R480	F3210	F502	F439	R480		F32	F50	F43	R48		4	4	5	4	4	3	5	1	4	3	5	2	3	3	2	2	C	6	2	4	1	7	7	3	2	3
PROMIS_093	3	2025-02-28	2		16	2			1				F412	F412					F41					1	5	5	5	5	5	1	1	5	5	1	1	1	3	1	3	G	7	4	7	1	7	1	1	4	1
PROMIS_094	3	2025-02-28	1		16	2			1				F900	F900					F90					1	4	4	5	4	4	4	2	5	4	3	4	3	5	1	3	C	7	6	6	5	3	7	7	7	7
PROMIS_095	3	2025-02-28	2		15	2			1				F432, F939, F900, F813	F432	F939	F900	F813		F43	F93	F90	F81		4	1	5	4	5	4	3	3	5	4	3	5	5	5	2	1	D	6	4	7	4	7	5	4	5	4
PROMIS_096	3	2025-02-28	2		13	1		8					F929, R4581	F929	R4581				F92	R45				2	4	3	2	3	4	3	2	2	2	2	3	3	4	2	3	C	1	7	1	7	1	6	6	1	7
PROMIS_097	3	2025-02-28	2		16	2			2				F989, R468	F989	R468				F98	R46				2	3	5	5	5	5	1	3	5	4	2	1	4	4	3	3	B	7	4	7	1	5	1	1	7	1
PROMIS_098	2	2025-03-17	2		16	2			2				/											0	1	4	2	3	5	5	2	2	1	2	4	3	5	4	4	C	2	5	4	1	3	6	6	2	5
PROMIS_099	2	2025-03-17	2		16	2			2				F419, F481	F419	F481				F41	F48				2	2	4	3	4	3	4	1	2	2	3	4	3	5	2	4	D	4	6	6	4	1	5	6	2	5
PROMIS_100	2	2025-03-17	1		15	2			1				F909	F909					F90					1	4	5	2	4	4	3	2	2	1	3	5	3	4	3	4	F	4	2	5	1	6	4	7	2	3
PROMIS_101	2	2025-03-17	1		18	2			4				/											0	3	4	1	4	2	5	3	4	2	4	4	3	4	4	2	F	3	2	6	2	5	3	6	5	3
PROMIS_102	1	2025-03-24	2		18	2			4				F500	F500					F50					1	4	5	2	4	4	2	2	2	4	2	4	5	5	4	4	D	2	7	5	6	5	6	7	4	5
PROMIS_103	1	2025-03-24	2		17	2			4				F3210, F6030	F3210	F6030				F32	F60				2	5	4	2	5	4	2	3	2	4	3	4	4	4	1	2	D	5	2	7	1	3	4	2	4	3
PROMIS_104	1	2025-03-24	2		15	2			1				F413, F500	F413	F500				F41	F50				2	4	4	2	4	2	2	2	2	2	4	4	4	4	4	4	D	3	5	2	4	4	6	6	2	2
PROMIS_105	1	2025-03-24	2		19	2			4				F989, Z915	F989	Z915				F98	Z91				2	2	4	4	5	4	2	4	5	5	2	2	4	4	1	4	F	5	1	7	1	5	3	6	5	3
PROMIS_106	1	2025-03-24	2		16	2			2				F929	F929					F92					1	3	4	3	5	5	1	3	4	4	3	4	3	3	1	4	B	5	3	6	1	5	1	1	5	4
[truncated: 27 more columns]
